# Supplementary material for: Effects of Ligands in Rare Earth Complex on Properties, Functions, and Intelligent Behaviors of Polyurea–Urethane Composites
Source: Polymers (Basel). 2022 May 21;14(10):2098. doi: 10.3390/polym14102098 (PMC9143075; doi:10.3390/polym14102098)
Supplement: Supplementary file 1 [file polymers-14-02098-s001.zip]

Archive with 1 entries (1 files):
- polymers-1709241-supplementary.pdf
